# Supplementary material for: Proposed Standard Test Protocols and Outcome Measures for Quantitative Comparison of Emissions from Electronic Nicotine Delivery Systems
Source: Int J Environ Res Public Health. 2022 Feb 14;19(4):2144. doi: 10.3390/ijerph19042144 (PMC8871820; doi:10.3390/ijerph19042144)
Supplement: Supplementary file 1 [file ijerph-19-02144-s001.zip]

Archive with 3 entries (2 files):
- Supplementary Materials/
- Supplementary Materials/Supplementary Material 1.pdf
- Supplementary Materials/Supplementary Material 2.csv
