# Supplementary material for: Proposed Standard Test Protocols and Outcome Measures for Quantitative Comparison of Emissions from Electronic Nicotine Delivery Systems
Source: Int J Environ Res Public Health. 2022 Feb 14;19(4):2144. doi: 10.3390/ijerph19042144 (PMC8871820; doi:10.3390/ijerph19042144)
Supplement: Supplementary file 1 [file ijerph-19-02144-s001.zip › Supplementary Materials/Supplementary Material 2.csv]

FileFormat	tapTable	FileVersion	2020-07	FileTime	2021-12-46-12-00
NumHeaders	8	Description	UserDataNames	UserDataValues	VariableNames	VariableUnits	VariableDescriptions	VariableTypes	VariableFormats
Hensel et al; Supplemental Information Table 1; Proposed Standard Test Protocols and Outcome Measures for Quantitative Comparison of Emissions from Electronic Nicotine Delivery Systems.
tapClass	tapTable
tapDataInputOutput.tapTableWriteTable	GenericTable
Study	DeviceType	DeviceManufacturer	DeviceModel	ConsumableManufacturer	ConsumableFlavor	ConsumableFlavorGroup	MinAF	MaxAF	MinAD	MaxAD	MinAFErr	MaxAFErr	MinADErr	MaxADErr	FNic_Median	FNic_Max	FNic_SSR	FNic_StdErrReg	FNic_CIMag	YNicPuff_Max	YNicPuff_SSR	YNicPuff_StdErrReg	YNicPuff_CIMag	YTPMPuff_B1	YTPMPuff_B2	YTPMPuff_B3	YTPMPuff_B4	YTPMPuff_B5	YTPMPuff_B6	YTPMPuff_pB1	YTPMPuff_pB2	YTPMPuff_pB3	YTPMPuff_pB4	YTPMPuff_pB5	YTPMPuff_pB6	YTPMPuff_Max	YTPMPuff_SSR	YTPMPuff_StdErrReg	YTPMPuff_CIMag	CTPM_Max	CTPM_SSR	CTPM_StdErrReg	CTPM_CIMag	MedianRCoil	MaxNominalPower	ObservedFNicUnpuffed	PGFraction
[category]	[category]	[category]	[category]	[category]	[category]	[category]	[mL/s]	[mL/s]	[s]	[s]	[mL/s]	[mL/s]	[s]	[s]	[mg Nic/mg TPM]	[mg Nic/mg TPM]	[mg Nic/mg TPM]^2	[mg Nic/mg TPM]	[mg Nic/mg TPM]	[mg Nic/puff]	[mg Nic/puff]^2	[mg Nic/puff]	[mg Nic/puff]	[mg Nic/puff]	[s/mL]	[mL/s]	[mg Nic/puff]	[1/s]	[s]	[-]	[-]	[-]	[-]	[-]	[-]	[mg TPM/puff]	[mg TPM/puff]	[mg TPM/puff]	[mg TPM/puff]	[mg/mL]	[mg/mL]^2	[mg/mL]	[mg/mL]	[ohm]	[W]	[-]	[-]
Study / Subject Number / Product Folder	Tobacco Product Device Type Defined by RTL	Tobacco Product Device (PCU) Manufacturer	Tobacco Product Device (PCU) Model	Consumable Manufacturer Name	Consumable Flavor Name by Manufacturer (Marketing band name)	Consumable Flavor Group Name by RTL (Tobacco; Berry; Mint; etc)	Minimum Aerosolization Flow Rate	Maximum Aerosolization Flow Rate	Minimum Aerosolization Duration	Maximum Aerosolization Duration	Bilateral Min Aerosol Flow Rate Error	Bilateral Max Aerosol Flow Rate Error	Bilateral Min Aerosol Duration Error	Bilateral Max Aerosol Duration Error	Median of the observed values	Maximum (Peak) response of the model	Sum of Squared Residuals between surface and data	Standard Error of the Regression between surface and data	95% Confidence Interval on the regression surface	Maximum (Peak) response of the model	Sum of Squared Residuals between surface and data	Standard Error of the Regression between surface and data	95% Confidence Interval on the regression surface	Screening Model Coefficient	Screening Model Coefficient	Screening Model Coefficient	Screening Model Coefficient	Screening Model Coefficient	Screening Model Coefficient	p Value associated with Screening Model Coefficient	p Value associated with Screening Model Coefficient	p Value associated with Screening Model Coefficient	p Value associated with Screening Model Coefficient	p Value associated with Screening Model Coefficient	p Value associated with Screening Model Coefficient	Maximum (Peak) response of the model	Sum of Squared Residuals between surface and data	Standard Error of the Regression between surface and data	95% CI between surface and data	Maximum (Peak) response of the model	Sum of Squared Residuals between surface and data	Standard Error of the Regression between surface and data	Sum of Squared Residuals between surface and data	Mean Coil Resistance	Max Nominal Power	Unpuffed E-Liquid fNic	PG Fraction
categorical	categorical	categorical	categorical	categorical	categorical	categorical	double	double	double	double	double	double	double	double	double	double	double	double	double	double	double	double	double	double	double	double	double	double	double	double	double	double	double	double	double	double	double	double	double	double	double	double	double	double	double	double	double
%C	%C	%C	%C	%C	%C	%C	%f	%f	%f	%f	%f	%f	%f	%f	%f	%f	%f	%f	%f	%f	%f	%f	%f	%f	%f	%f	%f	%f	%f	%f	%f	%f	%f	%f	%f	%f	%f	%f	%f	%f	%f	%f	%f	%f	%f	%f	%f
EC07-02	Pod	Juul Labs	Juul	JUUL Labs	Virginia Tobacco	Tobacco	12	85	0.5	6.5	2.4	5	0.25	0.5	0.045739311	0.045739311	0.000703024	0.006430733	0.012604237	0.101080265	0.036417955	0.052928075	0.103739027	84.68726507	0.004779416	822.3997338	3.358261467	0.726279013	3.288361787	0.717681123	0.279758697	6.85E-06	0.02527487	0.094600694	0.044144791	2.209920997	17.1438061	1.148370287	2.250805762	0.028043917	0.001944542	0.012230298	0.023971383	1.633	6.7	0.052	0.33
EC10-01	Pod	VUSE	Alto	VUSE	Original	Tobacco	15.8	50	0.85	5	1.1	2	0.15	0.1	0.046406183	0.046406183	0.001253498	0.003455152	0.006772097	0.530559418	2.452801128	0.155836965	0.305440452	298.5869713	0.029379736	158.3679931	11.6356928	1.403575336	2.686499447	1.18E-36	1.05E-06	4.49E-08	1.09E-05	0.034762742	0.001156383	11.43294672	1374.325042	3.688790945	7.230030252	0.061393846	0.192056803	0.043606794	0.085469317	1.063	10.2	0.052	NaN
EC12-01	Pod	SMOK	Novo 2	Mad Hatter Juice	Classic Tobacco	Tobacco	21.3	58	0.9	8	2.4	12	0.15	0.5	0.050757591	0.050757591	0.000169125	0.002654595	0.005203006	0.650413254	0.505299181	0.158949549	0.311541115	17.11259222	0.034763872	25.60326881	17.20570837	1.016894919	3.798237775	0.290791898	0.503570101	0.622341473	0.000136966	0.001803086	5.76E-05	12.81410802	865.7798531	6.579437108	12.89569673	0.057175546	0.043113042	0.046429001	0.091000841	1.463	7.4	0.039	0.44
EC14-01	Pod	Blu	myblu	Blu	Classic Tobacco	Tobacco	23	88	1	10	1.2	5	0.25	0.5	0.024071661	0.024071661	8.46E-05	0.002299585	0.004507187	0.634069649	0.020665859	0.041498855	0.081337755	9.005200288	2.750733927	23.51909869	28.89635325	0.530654603	5.603729833	2.80E-08	0.00020637	4.87E-11	3.16E-07	2.64E-06	1.65E-07	26.34091803	22.88843332	1.381075466	2.706907914	0.110391013	0.002090927	0.013200148	0.02587229	1.416	7.7	0.02	0.42
EC15-01	Pod	NJOY	Ace	NJOY	Classic Tobacco	Tobacco	6	58	0.5	5.5	1.2	5	0.25	0.5	0.056237374	0.056237374	0.000507864	0.005311748	0.010411026	0.663045131	0.020761023	0.038508833	0.075477312	7.860328115	0.181224432	5.813736058	12.60258568	1.020480125	2.877558242	2.25E-09	0.001426564	0.000480429	1.99E-07	3.51E-06	1.26E-07	11.79011544	2.506209279	0.423101582	0.8292791	0.189816757	0.000527213	0.006136616	0.012027767	1.034	10.5	0.05	0.48
EC16-01	Pod	Uwell	Caliburn	Mad Hatter Juice	Classic Tobacco	Tobacco	11.8	88	0.5	10	2.25	NaN	0.25	NaN	0.046377837	0.046377837	0.000224386	0.003193644	0.006259542	0.565461864	0.161707993	0.094782791	0.18577427	8.416404554	0.215006894	6.812856486	12.19569151	1.093157446	2.45414563	2.21E-05	0.766172742	0.815563216	5.87E-07	0.008857805	2.23E-05	12.19250199	73.49453364	2.020650798	3.960475564	0.166684503	0.016344529	0.030133526	0.059061711	1.405	7.8	0.039	0.44
EC17-01	Pod	Aspire	Breeze 2	Mad Hatter Juice	Classic Tobacco	Tobacco	2.5	30	1	10.5	2	NaN	0.52	0.25	0.038901768	0.038901768	0.001855494	0.009631962	0.018878645	0.424457031	0.668337961	0.204379849	0.400584504	11.69776333	0.144049829	11.74524972	5.612638359	3.300852648	1.939722379	0.000174194	0.003161747	0.001383479	5.80E-05	0.453887586	0.001287774	10.91099589	335.2419656	4.577403505	8.971710871	0.299758005	0.021388592	0.036562098	0.071661712	0.631	17.3	0.039	0.44
EC18-01	Pen	Vapor4Life	V4L Titan	Vapor4Life	Wowbacco	Tobacco	12.2	50	1	10	2.5	NaN	0.25	0.25	0.02953694	0.02953694	0.000132789	0.003196015	0.00626419	0.188004833	0.008676075	0.031048484	0.060855029	349.593778	0.011856345	386.3238066	5.350171394	2.12492062	2.08051707	0.001227651	0.111972329	0.077666093	1.13E-05	0.049183723	5.44E-05	6.365074932	6.485657752	0.848898486	1.663841032	0.09410947	0.000845287	0.009691272	0.018994893	2.258	4.8	0.023	0.73
EC19-01	Pen	Logic Vapes	Logic Pro	Logic	Tobacco	Tobacco	2.6	48	0.75	12	2.25	NaN	0.25	NaN	0.019684211	0.019684211	0.001321763	0.006870649	0.013466472	0.411622479	0.018034772	0.027412567	0.053728631	4.318873062	0.360559891	3.661255579	22.61375912	0.484033157	6.818085069	1.14E-06	0.257912943	0.085852622	5.25E-12	3.13E-10	6.51E-13	20.91130188	13.04529522	0.737261126	1.445031806	0.27574955	0.008018251	0.018278232	0.035825336	2.443	4.5	0.016	0.77
EC20-01	Single Use	Loontech	Hyde	Hyde	Spear Mint	Tobacco	16	86	0.5	10	1.6	NaN	0.25	NaN	0.060731587	0.060731587	0.00034619	0.004385521	0.008595622	1.015068747	0.114031158	0.090250112	0.17689022	5.532000423	1.429880105	18.84982134	17.14840887	0.637315278	4.272764378	1.54E-05	0.266425174	4.33E-08	8.26E-08	4.33E-05	6.83E-07	16.7140165	25.52254703	1.350199642	2.646391299	0.114370535	0.002568186	0.01354407	0.026546377	1.61	6.8	0.061	NaN
EC22-01	Pen	VUSE	Vibe	VUSE	Original	Tobacco	9.75	68	1	6	3.75	5	0.25	0.5	0.030682591	0.030682591	0.000229964	0.003915471	0.007674324	0.276078425	0.006601075	0.024496893	0.04801391	4.310316297	0.265329768	10.5379245	11.78832891	0.710759703	4.352762644	0.000687331	0.625662568	0.354161454	0.032860599	0.008326173	0.00613328	8.99788514	4.197007833	0.617694234	1.210680698	0.076575477	0.000297018	0.005196306	0.010184761	2.693	4	0.03	0.23
EC23-01	Pen	SMOK	Stick Prince	Mad Hatter Juice	Classic Tobacco	Tobacco	2.5	90	1	8	2.5	NaN	0.25	0.25	0.045907418	0.045907418	0.000917382	0.006057663	0.011873019	4.174963449	15.57600991	0.861228633	1.68800812	51.25302148	0.119697141	16.80273905	100.6639447	0.654474127	4.581093103	1.19E-10	0.000208382	4.64E-07	2.12E-06	0.000151401	1.66E-06	90.94311182	3677.954886	13.23407378	25.93878461	0.651130236	0.531021362	0.159018023	0.311675324	0.174	62.6	0.052	0.44
EC24-01	Single Use	Puff Bar	Puff Bar	Puff Bar	Tobacco	Tobacco	14	50	1	3.6	4	NaN	0.25	NaN	0.048627665	0.048627665	0.000515965	0.006557217	0.012852145	0.259797502	0.086442306	0.103948488	0.203739037	230.0898972	0.004526341	876.1124877	2.197666666	-5255.354374	4.364665942	0.689793165	0.456813981	0.145070672	0.049005379	0	0	5.342586413	68.1556307	2.918810346	5.720868279	0.287919661	0.043294857	0.073565326	0.144188038	1.688	6.5	0.049	0.54
